# Supplementary material for: Feasibility and Efficacy of the “FUNPALs Playgroup” Intervention to Improve Toddler Dietary and Activity Behaviors: A Pilot Randomized Controlled Trial
Source: Int J Environ Res Public Health. 2021 Jul 23;18(15):7828. doi: 10.3390/ijerph18157828 (PMC8345510; doi:10.3390/ijerph18157828)
Supplement: Supplementary file 1 [file ijerph-18-07828-s001.zip]

Archive with 1 entries (1 files):
- ijerph-1252892-supplementary.pdf
